# Supplementary material for: Socioeconomic inequalities in childhood-to-adulthood BMI tracking in three British birth cohorts
Source: Int J Obes (Lond). 2019 Jun 5;44(2):388–98. doi: 10.1038/s41366-019-0387-z (PMC6997121; doi:10.1038/s41366-019-0387-z)
Supplement: Supplementary file 1 — Supplementary table 1 [file 41366_2019_387_MOESM1_ESM.xlsx]

## Sheet: Sheet1
Supplementary table 1. Unadjusted BMI tracking estimates between ages 11-42 years by sex and cohort, estimated using quantile regression
	Cohort
	1946 NSHD	1958 NCDS	1970 BCS
Quantile 0.1
Males	0.31 (0.20; 0.41)	0.30 (0.26; 0.34)	0.24 (0.19; 0.30)
Females	0.27 (0.23; 0.32)	0.22 (0.20; 0.24)	0.22 (0.20; 0.23)
Quantile 0.3
Males	0.38 (0.31; 0.45)	0.40 (0.36; 0.44)	0.31 (0.27; 0.35)
Females	0.33 (0.25; 0.41)	0.29 (0.26; 0.33)	0.25 (0.23; 0.27)
Quantile 0.5
Males	0.46 (0.39; 0.52)	0.46 (0.43; 0.49)	0.38 (0.34; 0.42)
Females	0.44 (0.36; 0.51)	0.41 (0.37; 0.45)	0.35 (0.30; 0.40)
Quantile 0.7
Males	0.49 (0.42; 0.56)	0.53 (0.49; 0.57)	0.48 (0.44; 0.52)
Females	0.58 (0.46; 0.70)	0.55 (0.50; 0.59)	0.48 (0.42; 0.55)
Quantile 0.9
Males	0.71 (0.61; 0.82)	0.62 (0.53; 0.71)	0.56 (0.47; 0.65)
Females	0.85 (0.67; 1.0)	0.72 (0.66; 0.78)	0.59 (0.47; 0.71)
