# Supplementary material for: Socioeconomic inequalities in childhood-to-adulthood BMI tracking in three British birth cohorts
Source: Int J Obes (Lond). 2019 Jun 5;44(2):388–98. doi: 10.1038/s41366-019-0387-z (PMC6997121; doi:10.1038/s41366-019-0387-z)
Supplement: Supplementary file 2 — Supplementary table 2 [file 41366_2019_387_MOESM2_ESM.xlsx]

## Sheet: Sheet1
Supplementary table 2. BMI tracking between ages 11-42 years in men by SEP group (defined using father’s occupational social class) and cohort, estimated using quantile regressionab
	Cohort
	1946 NSHD (n=1163)	1958 NCDS (n=3734)	1970 BCS (n=2536)
Quantile 0.1
High SEP (ref)	0.19 (0.06; 0.45)	0.28 (0.17; 0.39)	0.23 (0.19; 0.28)
Middle SEP	0.32 (0.24; 0.40, p(diff)=0.127)	0.32 (0.26; 0.37, p(diff)=0.450)	0.25 (0.16; 0.34, p(diff)=0.738)
Low SEP	0.29 (0.15; 0.44, p(diff)=0.370)	0.34 (0.22; 0.46, p(diff)=0.279)	0.19 (0.06; 0.32, p(diff)=0.423)
Quantile 0.3
High SEP (ref)	0.31 (0.10; 0.53)	0.37 (0.27; 0.48)	0.30 (0.25; 0.35)
Middle SEP	0.39 (0.26; 0.51, p(diff)=0.560)	0.38 (0.34; 0.42, p(diff)=0.784)	0.33 (0.27; 0.39, p(diff)=0.937)
Low SEP	0.39 (0.17; 0.61, p(diff)=0.868)	0.42 (0.35; 0.49, p(diff)=0.295)	0.25 (0.16; 0.33, p(diff)=0.292)
Quantile 0.5
High SEP (ref)	0.37 (0.17; 0.56)	0.43 (0.35; 0.51)	0.33 (0.25; 0.41)
Middle SEP	0.44 (0.36; 0.52, p(diff)=0.350)	0.46 (0.41; 0.51, p(diff)=0.698)	0.40 (0.33; 0.47, p(diff)=0.110)
Low SEP	0.57 (0.37; 0.76, p(diff)=0.042)	0.48 (0.43; 0.53, p(diff)=0.384)	0.39 (0.27; 0.51, p(diff)=0.192)
Quantile 0.7
High SEP (ref)	0.45 (0.39; 0.50)	0.48 (0.39; 0.58)	0.37 (0.25; 0.48)
Middle SEP	0.49 (0.38; 0.60, p(diff)=0.742)	0.51 (0.44; 0.58, p(diff)=0.468)	0.47 (0.36; 0.58, p(diff)=0.055)
Low SEP	0.54 (0.35; 0.72, p(diff)=0.386)	0.57 (0.52; 0.62, p(diff)=0.260)	0.52 (0.37; 0.66, p(diff)=0.118)
Quantile 0.9
High SEP (ref)	0.64 (0.45; 0.82)	0.63 (0.42; 0.83)	0.51 (0.41; 0.60)
Middle SEP	0.74 (0.54; 0.94, p(diff)=0.351)	0.58 (0.49; 0.68, p(diff)=0.607)	0.63 (0.46; 0.80, p(diff)=0.180)
Low SEP	0.53 (0.35; 0.72, p(diff)=0.574)	0.81 (0.60; 1.00, p(diff)=0.175)	0.52 (0.40; 0.65, p(diff)=0.808)
ap values for the differences in the tracking coefficient relative to the High SEP group (reference)
badjusted for exact age at age-42 measurement occasion
