# Supplementary material for: Socioeconomic inequalities in childhood-to-adulthood BMI tracking in three British birth cohorts
Source: Int J Obes (Lond). 2019 Jun 5;44(2):388–98. doi: 10.1038/s41366-019-0387-z (PMC6997121; doi:10.1038/s41366-019-0387-z)
Supplement: Supplementary file 3 — Supplementary table 3 [file 41366_2019_387_MOESM3_ESM.xlsx]

## Sheet: Sheet1
Supplementary table 3. BMI tracking between ages 11-42 years in women by SEP group (defined using father’s occupational social class) and cohort, estimated using quantile regressionab
	Cohort
	1946 NSHD (n=1148)	1958 NCDS (n=3740)	1970 BCS (n=2677)
Quantile 0.1
High SEP (ref)	0.29 (0.20; 0.38)	0.23 (0.19; 0.27)	0.22 (0.14; 0.30)
Middle SEP	0.27 (0.16; 0.37, p(diff)=0.651)	0.20; (0.15; 0.24, p(diff)=0.279)	0.21 (0.18; 0.24, p(diff)=0.977)
Low SEP	0.24 (0.13; 0.35, p(diff)=0.462)	0.25 (0.18; 0.33, p(diff)=0.348)	0.19 (0.10; 0.28, p(diff)=0.559)
Quantile 0.3
High SEP (ref)	0.32 (0.17; 0.48)	0.32 (0.23; 0.41)	0.27 (0.19; 0.36)
Middle SEP	0.33 (0.21; 0.45, p(diff)=0.979)	0.28 (0.21; 0.35, p(diff)=0.303)	0.22 (0.19; 0.25, p(diff)=0.333)
Low SEP	0.32 (0.21; 0.44, p(diff)=0.845)	0.27 (0.21; 0.33, p(diff)=0.260)	0.37 (0.26; 0.47, p(diff)=0.024)
Quantile 0.5
High SEP (ref)	0.39 (0.27; 0.51)	0.41 (0.32; 0.50)	0.34 (0.25; 0.43)
Middle SEP	0.51 (0.38; 0.64, p(diff)=0.088)	0.40 (0.32; 0.49, p(diff)=0.992)	0.32 (0.25; 0.40, p(diff)=0.484)
Low SEP	0.36 (0.16; 0.56, p(diff)=0.985)	0.43 (0.36; 0.51, p(diff)=0.471)	0.40 (0.32; 0.49, p(diff)=0.531)
Quantile 0.7
High SEP (ref)	0.47 (0.27; 0.67)	0.57 (0.48; 0.66)	0.40 (0.27; 0.52)
Middle SEP	0.71 (0.54; 0.87, p(diff)=0.007)	0.53 (0.46; 0.60, p(diff)=0.476)	0.50 (0.40; 0.59, p(diff)=0.198)
Low SEP	0.49 (0.34; 0.64, p(diff)=0.904)	0.54 (0.44; 0.63, p(diff)=0.544)	0.55 (0.46; 0.63, p(diff)=0.114)
Quantile 0.9
High SEP (ref)	0.62 (0.37; 0.88)	0.67 (0.52; 0.83)	0.53 (0.31; 0.76)
Middle SEP	1.00 (0.81; 1.19, p(diff)=0.009)	0.71 (0.60; 0.83, p(diff)=0.882)	0.55 (0.43; 0.67, p(diff)=0.845)
Low SEP	0.61 (0.32; 0.91, p(diff)=0.699)	0.71 (0.52; 0.90, p(diff)=0.996)	0.65 (0.48; 0.81, p(diff)=0.295)
ap values for the differences in the tracking coefficient relative to the High SEP group (reference)
badjusted for exact age at age-42 measurement occasion
